# Supplementary material for: Spillover effects of food recalls: A milk recall scenario experiment in China
Source: NPJ Sci Food. 2022 Apr 22;6:24. doi: 10.1038/s41538-022-00139-1 (PMC9033824; doi:10.1038/s41538-022-00139-1)
Supplement: Supplementary file 1 — dataset [file 41538_2022_139_MOESM1_ESM.xlsx]

## Sheet: Sheet1
respid	city	year	hidagehidagehidageset	Q1Q1您在网上购买过食品吗注不包括外卖网上订餐	milk_freq	foodonlinefreq	male	education	num_total	have_old	have_child	income1	q8	browse	release	know_fr	return	game	trust	concern	platform	price	source	safesigns	brand	usual	vol	homebred	Channel	Other_products	online	recall	age	foodonlinefreqL	foodonlinefreqH	milkfreq	edu	income	degree_concern	Milk_brand	news	voluntary	mandatory	online_news	online_voluntary	online_mandatory	worryL	worryH	milkfreqL
4	1	1990	3	2	2	2	1	3	3	0	1	4	2	1	1	2	3	2	4	2	4	4	3	5	4	3	2	2	1	0	0	1	29	0	1	2	16	20	1	1	1	0	0	0	0	0	0	1	0
5	1	1990	3	2	2	3	0	3	3	0	1	4	2	1	1	2	2	3	4	2	4	5	3	4	5	3	2	2	3	0	0	3	29	1	0	2	16	20	1	0	0	0	1	0	0	0	0	1	0
7	1	1994	3	2	2	2	1	3	3	0	1	3	2	1	0	2	2	1	4	2	5	4	4	3	5	3	2	1	3	0	1	1	25	0	1	2	16	10	1	1	1	0	0	1	0	0	0	1	0
12	1	1985	3	2	2	2	0	3	4	0	1	4	2	1	1	3	1	1	3	2	5	4	4	5	4	3	2	2	2	0	0	2	34	0	1	2	16	20	1	1	0	1	0	0	0	0	0	1	0
13	1	1978	4	2	2	3	1	4	3	0	1	4	3	1	1	3	2	2	4	2	3	4	3	4	3	3	1	2	1	0	1	2	41	1	0	2	19	20	1	1	0	1	0	0	1	0	0	1	0
14	1	1995	3	2	2	2	1	3	3	0	0	4	1	1	1	3	2	2	4	2	5	4	4	5	5	3	1	2	1	1	1	3	24	0	1	2	16	20	1	1	0	0	1	0	0	1	0	1	0
16	1	1984	4	2	1	2	0	2	3	0	1	4	1	1	1	2	3	1	4	3	4	3	5	5	4	1	2	1	4	1	0	3	35	0	1	2	14	20	0	1	0	0	1	0	0	0	1	0	0
19	1	1988	3	2	2	2	0	3	3	0	1	4	2	1	0	2	2	2	4	2	4	4	4	5	5	3	2	1	1	0	1	2	31	0	1	2	16	20	1	0	0	1	0	0	1	0	0	1	0
20	1	1975	4	2	3	2	1	4	3	0	1	4	3	1	1	3	1	1	4	1	5	3	4	5	4	3	1	1	1	1	1	1	44	0	1	1	19	20	1	0	1	0	0	1	0	0	0	1	1
21	1	1986	3	2	2	2	0	3	3	0	1	3	3	1	1	2	1	2	3	2	4	3	4	5	4	3	2	2	1	0	0	2	33	0	1	2	16	10	1	1	0	1	0	0	0	0	0	1	0
22	1	1998	2	2	2	2	0	3	1	0	0	2	2	1	1	3	1	1	4	1	4	4	2	4	2	3	1	3	1	0	1	3	21	0	1	2	16	7.5	1	1	0	0	1	0	0	1	0	1	0
23	1	1987	3	2	1	1	0	3	3	0	1	5	1	1	0	3	1	3	5	1	4	4	3	5	5	3	1	1	2	0	0	1	32	0	1	2	16	50	1	1	1	0	0	0	0	0	0	1	0
24	1	1983	4	2	3	3	0	3	3	0	1	4	3	1	1	1	1	2	4	2	4	4	3	4	3	3	2	2	4	0	0	3	36	1	0	1	16	20	1	1	0	0	1	0	0	0	0	1	1
25	1	1994	3	2	2	3	0	3	1	0	0	4	2	1	1	2	3	1	4	1	3	4	4	3	4	3	1	1	4	1	0	3	25	1	0	2	16	20	1	1	0	0	1	0	0	0	0	1	0
27	1	1984	4	2	3	3	0	3	5	1	1	4	2	1	1	2	2	3	4	1	5	5	5	5	3	1	2	2	1	0	1	3	35	1	0	1	16	20	1	1	0	0	1	0	0	1	0	1	1
29	1	1970	5	2	1	2	1	4	3	0	1	4	1	1	1	2	2	1	5	2	4	5	4	5	5	3	1	2	2	1	0	1	49	0	1	2	19	20	1	1	1	0	0	0	0	0	0	1	0
31	1	1985	3	2	1	2	0	3	3	0	1	5	2	1	1	4	1	1	5	1	4	5	4	5	5	3	1	1	4	1	0	2	34	0	1	2	16	50	1	1	0	1	0	0	0	0	0	1	0
32	1	1989	3	2	2	3	1	1	1	0	0	1	1	1	0	2	2	2	2	2	5	5	4	5	5	1	2	1	3	0	0	2	30	1	0	2	12	2.5	1	1	0	1	0	0	0	0	0	1	0
33	1	1960	5	2	2	2	0	2	5	1	1	5	3	1	1	2	1	1	4	2	5	4	5	5	5	1	1	1	4	0	1	1	59	0	1	2	14	50	1	1	1	0	0	1	0	0	0	1	0
34	1	1983	4	2	1	2	0	3	4	0	1	5	2	1	0	1	2	1	5	1	4	5	3	4	4	3	1	1	4	1	1	1	36	0	1	2	16	50	1	2	1	0	0	1	0	0	0	1	0
35	1	1996	3	2	1	2	0	3	4	1	1	5	2	1	1	4	2	1	4	1	5	5	4	5	4	3	1	2	3	0	1	2	23	0	1	2	16	50	1	1	0	1	0	0	1	0	0	1	0
36	1	1997	2	2	1	2	0	3	3	0	0	3	1	1	1	2	1	3	4	1	4	4	3	5	3	3	2	2	3	0	1	2	22	0	1	2	16	10	1	1	0	1	0	0	1	0	0	1	0
37	1	1984	4	2	2	3	1	3	3	0	1	3	2	1	1	2	3	2	3	2	4	4	3	5	4	3	1	2	1	0	1	3	35	1	0	2	16	10	1	1	0	0	1	0	0	1	0	1	0
39	1	1992	3	2	3	2	0	3	2	0	1	3	2	1	1	3	1	2	4	2	4	4	4	5	3	1	1	2	3	1	1	3	27	0	1	1	16	10	1	1	0	0	1	0	0	1	0	1	1
41	1	1988	3	2	3	2	0	3	3	0	1	2	2	1	1	4	1	1	5	2	5	4	5	4	4	3	1	1	4	1	0	1	31	0	1	1	16	7.5	1	2	1	0	0	0	0	0	0	1	1
43	1	1983	4	2	2	2	1	3	4	1	1	4	1	1	1	3	1	2	4	2	5	4	4	5	4	3	1	2	1	0	1	1	36	0	1	2	16	20	1	1	1	0	0	1	0	0	0	1	0
45	1	1990	3	2	2	3	1	3	2	0	0	3	2	1	1	2	2	1	4	1	3	4	4	3	4	2	2	3	4	0	0	2	29	1	0	2	16	10	1	1	0	1	0	0	0	0	0	1	0
46	1	1979	4	2	2	2	0	2	5	1	1	3	1	1	0	2	2	2	3	2	5	3	4	5	5	1	2	1	1	0	0	3	40	0	1	2	14	10	1	1	0	0	1	0	0	0	0	1	0
47	1	1996	3	2	2	2	1	3	2	0	1	3	2	1	0	2	2	2	4	2	4	5	4	5	5	3	2	1	3	1	0	3	23	0	1	2	16	10	1	1	0	0	1	0	0	0	0	1	0
48	1	1985	3	2	2	3	0	3	3	0	1	4	3	1	1	3	2	1	4	2	5	4	5	5	4	3	1	2	4	0	0	1	34	1	0	2	16	20	1	1	1	0	0	0	0	0	0	1	0
50	1	1990	3	2	2	2	0	3	3	0	1	3	1	1	0	2	1	2	3	1	4	4	3	5	3	3	2	2	4	0	0	1	29	0	1	2	16	10	1	1	1	0	0	0	0	0	0	1	0
53	1	1987	3	2	3	2	0	2	3	0	1	5	3	1	1	3	2	1	4	2	5	2	3	5	4	3	1	2	1	1	1	2	32	0	1	1	14	50	1	1	0	1	0	0	1	0	0	1	1
54	1	1980	4	2	1	3	1	3	3	0	1	4	3	1	1	2	1	2	4	2	3	3	4	5	3	3	1	2	3	1	1	2	39	1	0	2	16	20	1	1	0	1	0	0	1	0	0	1	0
55	1	1973	5	2	2	3	0	3	3	0	1	4	1	1	0	2	1	2	3	2	4	4	2	4	1	3	2	3	2	1	0	2	46	1	0	2	16	20	1	1	0	1	0	0	0	0	0	1	0
56	1	1982	4	2	1	2	0	3	4	0	1	5	2	1	0	1	1	1	5	1	4	3	3	5	4	3	1	2	4	1	1	3	37	0	1	2	16	50	1	2	0	0	1	0	0	1	0	1	0
57	1	1979	4	2	2	2	0	3	3	0	1	3	3	1	1	2	1	1	3	1	4	4	5	5	4	3	1	2	1	0	1	1	40	0	1	2	16	10	1	1	1	0	0	1	0	0	0	1	0
59	1	1979	4	2	2	3	0	2	4	0	1	3	2	1	0	2	3	3	3	1	3	4	3	5	3	1	1	1	4	1	0	2	40	1	0	2	14	10	1	1	0	1	0	0	0	0	0	1	0
60	1	1969	5	2	2	2	1	3	3	0	0	3	2	1	0	2	2	2	4	2	2	4	4	5	5	1	2	2	3	1	0	2	50	0	1	2	16	10	1	1	0	1	0	0	0	0	0	1	0
61	1	1986	3	2	2	2	1	3	4	1	1	4	2	1	1	3	2	2	4	1	5	4	5	5	5	3	1	1	3	0	0	1	33	0	1	2	16	20	1	1	1	0	0	0	0	0	0	1	0
62	1	1996	3	2	2	3	1	3	3	0	1	4	2	1	1	3	1	2	3	1	5	3	4	5	4	3	1	2	1	0	1	1	23	1	0	2	16	20	1	1	1	0	0	1	0	0	0	1	0
63	1	1965	5	2	2	3	1	3	3	0	1	3	2	1	1	2	1	2	1	1	4	4	5	5	4	3	1	2	1	0	1	1	54	1	0	2	16	10	1	1	1	0	0	1	0	0	0	1	0
64	1	1985	3	2	2	2	0	3	3	1	0	3	3	1	1	3	2	2	2	2	3	4	2	4	2	3	2	3	4	1	1	3	34	0	1	2	16	10	1	1	0	0	1	0	0	1	0	1	0
67	1	1989	3	2	2	2	0	3	3	0	1	4	2	1	1	3	1	1	5	2	5	3	4	5	5	3	1	1	3	0	1	3	30	0	1	2	16	20	1	1	0	0	1	0	0	1	0	1	0
68	1	1980	4	2	2	2	0	4	3	0	1	4	3	1	1	3	1	1	5	1	4	3	2	3	4	3	1	1	4	1	0	3	39	0	1	2	19	20	1	2	0	0	1	0	0	0	0	1	0
69	1	1993	3	2	1	2	1	3	3	0	1	4	2	1	1	2	1	1	4	2	4	3	4	5	4	3	1	2	4	1	1	2	26	0	1	2	16	20	1	2	0	1	0	0	1	0	0	1	0
71	1	1999	2	2	3	3	0	3	3	0	0	3	1	1	0	2	2	1	3	2	2	4	2	4	2	3	2	2	3	0	0	3	20	1	0	1	16	10	1	0	0	0	1	0	0	0	0	1	1
75	1	1986	3	2	1	3	0	3	5	1	1	5	1	1	1	4	1	1	5	1	5	5	4	5	4	2	1	2	4	1	1	2	33	1	0	2	16	50	1	1	0	1	0	0	1	0	0	1	0
76	1	1962	5	2	3	3	0	3	3	0	0	4	4	0	0	2	2	2	3	2	4	4	4	5	4	3	2	1	3	0	0	1	57	1	0	1	16	20	1	1	1	0	0	0	0	0	0	1	1
79	1	1992	3	2	2	2	1	3	3	0	1	4	2	1	1	2	2	1	4	2	4	3	4	3	4	3	1	2	1	0	0	3	27	0	1	2	16	20	1	1	0	0	1	0	0	0	0	1	0
80	1	1990	3	2	2	2	1	3	3	0	1	4	2	1	1	2	2	1	4	2	4	3	4	4	4	3	1	1	3	0	0	2	29	0	1	2	16	20	1	1	0	1	0	0	0	0	0	1	0
81	1	1993	3	2	2	2	1	3	3	0	1	4	2	1	1	2	2	1	4	2	4	3	4	3	4	3	1	1	1	0	0	3	26	0	1	2	16	20	1	1	0	0	1	0	0	0	0	1	0
82	1	1989	3	2	2	2	1	3	3	0	1	4	2	1	1	2	2	1	4	2	4	3	4	3	3	3	1	2	1	0	0	2	30	0	1	2	16	20	1	1	0	1	0	0	0	0	0	1	0
83	1	1990	3	2	1	2	0	3	4	1	1	4	3	1	1	3	1	2	4	3	4	5	3	4	4	3	2	2	3	1	0	1	29	0	1	2	16	20	0	1	1	0	0	0	0	0	1	0	0
85	1	1981	4	2	2	2	1	3	3	0	1	4	3	1	1	2	1	1	4	1	4	3	4	5	4	3	1	2	1	0	1	1	38	0	1	2	16	20	1	1	1	0	0	1	0	0	0	1	0
86	1	1988	3	2	1	2	1	3	5	1	1	4	2	1	1	3	1	1	4	1	5	3	4	5	5	3	1	2	4	1	1	1	31	0	1	2	16	20	1	1	1	0	0	1	0	0	0	1	0
87	1	1968	5	2	3	3	0	3	3	0	0	3	2	1	0	2	1	2	3	1	4	4	4	5	5	1	1	2	1	0	1	1	51	1	0	1	16	10	1	1	1	0	0	1	0	0	0	1	1
88	1	1974	5	2	3	2	0	3	5	1	1	5	3	1	1	4	1	1	5	1	4	5	4	4	5	1	1	2	4	1	0	3	45	0	1	1	16	50	1	2	0	0	1	0	0	0	0	1	1
89	1	1965	5	2	3	2	1	1	3	0	0	2	2	1	1	1	2	3	3	2	4	3	4	5	5	3	1	1	1	0	1	3	54	0	1	1	12	7.5	1	1	0	0	1	0	0	1	0	1	1
90	1	1996	3	2	2	2	0	4	3	0	1	5	3	1	1	2	2	1	4	2	2	3	1	1	2	3	2	2	1	0	1	1	23	0	1	2	19	50	1	1	1	0	0	1	0	0	0	1	0
91	1	1998	2	2	2	3	1	3	5	1	1	5	2	1	1	3	3	1	4	2	3	3	2	4	3	3	2	2	1	0	1	3	21	1	0	2	16	50	1	0	0	0	1	0	0	1	0	1	0
92	1	1990	3	2	2	2	0	2	4	0	1	3	2	1	1	2	1	3	5	2	5	3	4	5	2	3	1	2	3	0	1	3	29	0	1	2	14	10	1	1	0	0	1	0	0	1	0	1	0
93	1	1981	4	2	2	2	0	3	3	0	0	4	1	1	1	3	3	1	5	1	5	3	4	5	5	3	1	2	4	1	1	3	38	0	1	2	16	20	1	1	0	0	1	0	0	1	0	1	0
95	1	1998	2	2	1	1	1	2	3	0	0	3	2	1	1	3	2	1	5	2	3	2	4	4	2	1	1	1	2	0	0	1	21	0	1	2	14	10	1	2	1	0	0	0	0	0	0	1	0
96	1	1984	4	2	3	3	0	3	4	1	1	4	3	0	0	2	1	2	4	3	4	4	3	3	4	2	2	2	1	0	1	2	35	1	0	1	16	20	0	1	0	1	0	0	1	0	1	0	1
101	1	1990	3	2	3	2	0	4	3	0	1	4	3	1	1	2	3	3	3	2	4	4	3	4	3	1	1	3	3	0	0	1	29	0	1	1	19	20	1	1	1	0	0	0	0	0	0	1	1
102	1	1989	3	2	2	2	1	3	3	0	1	4	2	1	1	2	2	1	4	2	4	3	4	4	4	3	1	2	1	0	0	2	30	0	1	2	16	20	1	1	0	1	0	0	0	0	0	1	0
104	1	1984	4	2	2	3	1	3	3	0	1	4	2	1	1	3	1	2	3	2	3	5	4	3	4	3	2	2	1	0	0	2	35	1	0	2	16	20	1	1	0	1	0	0	0	0	0	1	0
105	1	1981	4	2	3	3	1	4	4	0	1	5	3	1	1	3	1	1	4	2	4	3	4	5	4	3	1	3	1	0	0	1	38	1	0	1	19	50	1	1	1	0	0	0	0	0	0	1	1
107	1	1992	3	2	2	2	1	3	2	0	0	4	2	1	1	2	1	2	3	2	4	4	4	5	4	3	1	1	2	0	0	3	27	0	1	2	16	20	1	1	0	0	1	0	0	0	0	1	0
112	1	1986	3	2	2	2	1	3	3	0	1	4	2	1	1	2	2	1	4	2	4	3	4	4	4	3	1	1	1	0	1	1	33	0	1	2	16	20	1	1	1	0	0	1	0	0	0	1	0
113	1	1981	4	2	3	3	0	3	4	1	1	4	3	0	0	2	1	2	4	2	4	3	4	4	3	3	2	2	1	0	0	2	38	1	0	1	16	20	1	1	0	1	0	0	0	0	0	1	1
114	1	1973	5	2	3	2	0	3	3	1	0	4	4	0	0	1	1	2	3	1	5	5	5	5	3	3	1	3	4	1	1	2	46	0	1	1	16	20	1	1	0	1	0	0	1	0	0	1	1
115	1	1974	5	2	3	3	0	4	3	0	1	4	2	1	1	2	3	1	4	2	4	3	3	4	4	3	1	2	3	0	1	3	45	1	0	1	19	20	1	1	0	0	1	0	0	1	0	1	1
117	1	1981	4	2	2	3	0	4	5	1	1	5	2	1	1	2	2	2	3	1	5	2	4	5	5	3	2	1	3	0	1	3	38	1	0	2	19	50	1	1	0	0	1	0	0	1	0	1	0
119	1	1981	4	2	2	2	0	4	5	1	1	5	2	1	1	2	2	2	3	1	2	3	4	5	5	3	1	1	4	0	0	1	38	0	1	2	19	50	1	1	1	0	0	0	0	0	0	1	0
120	1	1987	3	2	2	2	1	3	5	1	1	5	3	1	1	3	1	1	5	2	2	1	3	5	4	3	2	3	4	1	1	2	32	0	1	2	16	50	1	1	0	1	0	0	1	0	0	1	0
123	1	1982	4	2	1	3	0	3	4	1	1	3	4	0	0	1	2	2	1	2	5	2	4	1	5	3	3	2	4	0	0	1	37	1	0	2	16	10	1	1	1	0	0	0	0	0	0	1	0
124	1	1991	3	2	2	3	1	3	3	0	1	4	2	1	1	4	1	2	3	2	4	3	5	3	4	3	2	2	1	0	1	1	28	1	0	2	16	20	1	1	1	0	0	1	0	0	0	1	0
127	1	1992	3	2	2	3	1	3	3	0	1	4	2	1	1	3	1	2	3	2	3	5	3	4	3	3	2	2	1	0	0	3	27	1	0	2	16	20	1	1	0	0	1	0	0	0	0	1	0
129	1	1981	4	2	3	4	1	1	2	0	0	2	2	1	0	2	2	2	3	2	3	5	2	4	1	3	1	2	2	0	0	2	38	1	0	1	12	7.5	1	1	0	1	0	0	0	0	0	1	1
130	1	1985	3	2	2	3	1	3	3	0	1	4	3	1	1	3	1	2	3	2	3	4	3	4	4	3	2	2	1	0	0	2	34	1	0	2	16	20	1	1	0	1	0	0	0	0	0	1	0
132	1	1984	4	2	2	3	1	3	3	0	1	4	2	1	1	3	1	2	3	2	4	3	5	3	4	3	2	2	1	0	1	1	35	1	0	2	16	20	1	1	1	0	0	1	0	0	0	1	0
134	1	1963	5	2	3	3	1	3	3	0	1	2	1	1	0	3	1	1	4	2	4	4	4	5	4	1	1	1	1	0	1	3	56	1	0	1	16	7.5	1	1	0	0	1	0	0	1	0	1	1
137	1	1968	5	2	3	2	1	3	3	0	1	4	1	1	1	1	1	2	1	1	4	4	5	4	4	3	1	2	2	0	0	1	51	0	1	1	16	20	1	1	1	0	0	0	0	0	0	1	1
140	1	1999	2	2	2	2	0	3	3	0	0	4	3	1	1	2	2	1	1	2	4	4	3	5	4	3	2	2	1	1	0	3	20	0	1	2	16	20	1	1	0	0	1	0	0	0	0	1	0
143	1	1980	4	2	2	3	1	3	4	0	1	4	2	1	1	2	1	1	4	3	3	3	4	5	4	3	2	3	3	1	1	3	39	1	0	2	16	20	0	1	0	0	1	0	0	1	1	0	0
145	1	1983	4	2	2	3	0	3	2	0	0	4	3	1	1	2	1	1	3	1	4	4	3	5	5	3	1	3	3	1	1	2	36	1	0	2	16	20	1	1	0	1	0	0	1	0	0	1	0
146	1	1993	3	2	1	1	0	3	3	0	1	2	2	1	1	3	1	1	4	1	4	4	5	5	4	3	1	1	4	1	0	3	26	0	1	2	16	7.5	1	2	0	0	1	0	0	0	0	1	0
147	1	1978	4	2	2	2	0	3	4	1	1	3	1	1	0	2	1	1	3	1	5	2	3	4	4	1	1	2	4	1	0	1	41	0	1	2	16	10	1	0	1	0	0	0	0	0	0	1	0
148	1	1987	3	2	3	3	0	2	3	0	1	3	1	1	0	2	2	2	2	2	5	4	3	5	4	3	2	1	3	0	0	2	32	1	0	1	14	10	1	1	0	1	0	0	0	0	0	1	1
149	1	1975	4	2	2	2	0	3	3	0	1	3	3	1	0	3	1	1	5	1	3	2	4	5	5	3	1	2	1	0	1	1	44	0	1	2	16	10	1	1	1	0	0	1	0	0	0	1	0
152	1	1983	4	2	2	2	0	3	3	0	1	4	2	1	1	3	3	1	5	2	5	4	4	4	5	3	2	1	4	1	1	1	36	0	1	2	16	20	1	1	1	0	0	1	0	0	0	1	0
154	1	1994	3	2	2	2	1	3	3	0	1	4	2	1	1	3	2	1	3	1	3	4	4	3	4	3	2	2	2	1	0	1	25	0	1	2	16	20	1	2	1	0	0	0	0	0	0	1	0
155	1	1976	4	2	1	1	1	3	3	0	0	4	4	1	1	1	1	1	3	2	5	2	4	5	4	3	1	3	4	1	0	2	43	0	1	2	16	20	1	2	0	1	0	0	0	0	0	1	0
156	1	1993	3	2	2	2	0	3	4	1	1	4	3	1	1	3	1	1	4	2	5	4	5	5	5	3	2	2	3	0	0	3	26	0	1	2	16	20	1	1	0	0	1	0	0	0	0	1	0
159	1	1983	4	2	2	2	0	3	3	0	1	4	3	1	1	3	1	1	3	1	5	3	5	5	5	3	1	1	1	0	1	1	36	0	1	2	16	20	1	1	1	0	0	1	0	0	0	1	0
161	1	1989	3	2	2	2	0	4	4	1	1	4	3	1	1	3	1	1	5	1	5	2	4	5	4	3	1	1	4	1	1	2	30	0	1	2	19	20	1	2	0	1	0	0	1	0	0	1	0
162	1	1972	5	2	3	2	0	3	2	0	0	4	1	1	1	3	1	2	4	2	5	3	5	4	5	3	2	2	3	1	1	3	47	0	1	1	16	20	1	1	0	0	1	0	0	1	0	1	1
164	1	1984	4	2	3	3	0	3	6	1	1	3	2	1	1	2	2	1	2	2	3	4	4	5	4	3	2	2	4	1	1	3	35	1	0	1	16	10	1	2	0	0	1	0	0	1	0	1	1
165	1	2000	2	2	1	2	0	3	4	0	0	4	1	1	1	3	1	1	3	1	5	4	5	5	4	3	1	1	1	0	1	3	19	0	1	2	16	20	1	0	0	0	1	0	0	1	0	1	0
168	1	1980	4	2	2	2	1	3	5	1	1	4	2	1	1	2	1	1	3	2	5	2	4	5	4	3	1	2	1	0	0	1	39	0	1	2	16	20	1	1	1	0	0	0	0	0	0	1	0
169	1	1986	3	2	2	3	0	2	4	0	1	3	3	1	1	2	2	1	4	2	4	5	4	4	5	3	1	2	4	1	0	3	33	1	0	2	14	10	1	2	0	0	1	0	0	0	0	1	0
170	1	1999	2	2	2	3	1	3	4	1	0	2	3	1	1	2	2	2	4	2	4	4	3	3	4	3	1	2	1	0	0	2	20	1	0	2	16	7.5	1	1	0	1	0	0	0	0	0	1	0
171	1	1970	5	2	3	3	0	2	2	0	0	4	2	1	0	3	3	1	4	2	3	3	3	4	4	3	2	3	2	1	0	2	49	1	0	1	14	20	1	1	0	1	0	0	0	0	0	1	1
172	1	1990	3	2	1	2	0	3	5	0	1	5	3	1	1	4	1	1	4	2	5	4	4	5	4	3	1	2	4	1	1	2	29	0	1	2	16	50	1	1	0	1	0	0	1	0	0	1	0
174	1	1990	3	2	2	3	0	4	2	0	1	4	2	1	0	2	3	2	3	2	3	4	2	4	4	1	2	3	1	0	1	1	29	1	0	2	19	20	1	1	1	0	0	1	0	0	0	1	0
178	1	1971	5	2	2	4	0	1	3	0	0	4	2	0	0	1	1	2	2	2	3	4	3	5	4	1	1	3	4	0	0	3	48	1	0	2	12	20	1	1	0	0	1	0	0	0	0	1	0
179	1	1991	3	2	3	3	0	3	3	0	1	4	2	1	1	3	2	1	4	2	3	5	4	5	4	3	1	2	4	1	0	2	28	1	0	1	16	20	1	1	0	1	0	0	0	0	0	1	1
183	1	1962	5	2	3	3	0	3	2	1	0	4	2	1	1	3	1	2	2	2	4	4	4	4	5	3	2	3	3	0	1	2	57	1	0	1	16	20	1	1	0	1	0	0	1	0	0	1	1
184	1	1969	5	2	4	4	0	3	1	0	0	3	2	0	0	2	1	2	5	1	4	5	4	4	4	3	1	2	3	0	0	2	50	1	0	1	16	10	1	1	0	1	0	0	0	0	0	1	1
185	1	1992	3	2	3	3	1	3	3	0	0	4	1	1	1	2	3	2	2	1	2	3	4	4	3	3	2	2	3	1	0	1	27	1	0	1	16	20	1	1	1	0	0	0	0	0	0	1	1
187	1	1973	5	2	2	2	1	2	4	1	1	4	3	1	1	3	1	1	4	2	5	4	4	5	4	3	1	1	4	1	1	1	46	0	1	2	14	20	1	1	1	0	0	1	0	0	0	1	0
188	1	1996	3	2	2	2	0	4	4	1	1	5	2	1	1	3	1	1	3	1	5	4	4	5	4	3	1	1	1	0	1	2	23	0	1	2	19	50	1	1	0	1	0	0	1	0	0	1	0
189	1	1976	4	2	2	2	1	1	2	0	0	2	2	0	1	2	2	1	4	2	3	4	3	4	3	1	1	2	2	0	0	2	43	0	1	2	12	7.5	1	2	0	1	0	0	0	0	0	1	0
191	1	1996	3	2	3	3	1	3	4	0	1	3	3	0	1	2	3	1	4	3	1	1	5	5	4	3	2	2	4	0	0	3	23	1	0	1	16	10	0	1	0	0	1	0	0	0	1	0	1
194	1	1982	4	2	2	2	1	3	3	0	1	4	2	1	1	3	1	1	4	1	5	4	5	5	5	3	1	2	1	0	0	3	37	0	1	2	16	20	1	0	0	0	1	0	0	0	0	1	0
195	1	1985	3	2	2	2	1	3	3	0	1	4	2	1	1	4	1	1	1	1	4	3	4	3	4	3	1	1	1	0	0	1	34	0	1	2	16	20	1	1	1	0	0	0	0	0	0	1	0
196	1	1982	4	2	2	2	1	3	3	0	1	4	3	1	1	2	1	1	4	1	5	3	5	5	5	3	1	3	1	1	0	1	37	0	1	2	16	20	1	1	1	0	0	0	0	0	0	1	0
198	1	1973	5	2	4	4	1	3	2	0	0	5	4	0	0	1	3	2	1	2	2	4	2	2	4	1	2	3	1	0	1	2	46	1	0	1	16	50	1	1	0	1	0	0	1	0	0	1	1
201	1	1963	5	2	1	3	1	3	2	0	0	3	3	1	0	2	1	1	5	2	5	4	5	5	4	1	2	2	1	0	1	1	56	1	0	2	16	10	1	1	1	0	0	1	0	0	0	1	0
202	1	1988	3	2	1	2	1	3	3	0	1	4	3	1	1	3	1	1	5	1	5	4	5	4	5	3	1	2	4	1	1	3	31	0	1	2	16	20	1	1	0	0	1	0	0	1	0	1	0
207	1	1962	5	2	2	2	0	2	2	0	0	4	4	1	0	3	1	2	1	1	4	4	5	5	5	2	1	1	1	0	0	3	57	0	1	2	14	20	1	1	0	0	1	0	0	0	0	1	0
208	1	1982	4	2	4	4	1	1	3	0	0	3	2	1	1	2	2	2	3	2	3	4	4	5	5	1	1	2	2	1	1	2	37	1	0	1	12	10	1	1	0	1	0	0	1	0	0	1	1
209	1	1977	4	2	3	3	1	3	3	0	1	3	1	1	0	1	1	2	4	2	1	4	1	5	3	3	1	2	3	1	1	3	42	1	0	1	16	10	1	1	0	0	1	0	0	1	0	1	1
210	1	1996	3	2	3	3	0	3	7	0	1	4	2	0	0	1	1	2	1	1	5	4	3	2	3	3	1	1	1	0	1	1	23	1	0	1	16	20	1	1	1	0	0	1	0	0	0	1	1
211	1	1973	5	2	2	2	0	4	3	0	1	4	1	1	1	2	2	1	3	1	4	3	5	3	4	3	2	1	2	0	0	2	46	0	1	2	19	20	1	1	0	1	0	0	0	0	0	1	0
212	1	1972	5	2	2	2	1	3	3	0	1	3	2	1	1	2	2	1	4	2	4	3	4	3	4	3	2	2	4	1	1	2	47	0	1	2	16	10	1	1	0	1	0	0	1	0	0	1	0
215	1	1998	2	2	2	2	1	3	2	0	0	2	2	1	1	2	1	2	4	2	5	3	3	5	4	1	1	2	3	1	0	1	21	0	1	2	16	7.5	1	1	1	0	0	0	0	0	0	1	0
219	1	1975	4	2	3	3	0	3	2	0	0	3	2	1	0	2	2	2	2	2	3	4	4	5	4	1	1	2	1	0	1	1	44	1	0	1	16	10	1	1	1	0	0	1	0	0	0	1	1
220	1	1997	2	2	1	2	0	3	3	0	0	2	3	1	0	2	1	1	5	1	5	3	5	5	5	3	1	2	1	0	0	3	22	0	1	2	16	7.5	1	1	0	0	1	0	0	0	0	1	0
222	1	1994	3	2	2	3	0	2	3	0	0	3	2	1	1	1	2	2	4	2	2	4	4	4	3	3	2	3	1	1	1	3	25	1	0	2	14	10	1	1	0	0	1	0	0	1	0	1	0
223	1	1998	2	2	1	2	1	3	3	0	0	3	2	1	1	2	2	2	4	2	4	3	3	4	4	3	2	1	2	0	0	1	21	0	1	2	16	10	1	1	1	0	0	0	0	0	0	1	0
224	1	1954	5	2	2	2	1	2	4	1	1	3	2	1	1	2	3	1	1	1	3	4	5	5	4	1	1	1	4	0	0	2	65	0	1	2	14	10	1	2	0	1	0	0	0	0	0	1	0
232	1	1997	2	2	2	2	1	1	6	1	0	3	2	1	1	2	1	1	5	1	5	5	5	5	3	1	1	1	4	1	1	2	22	0	1	2	12	10	1	2	0	1	0	0	1	0	0	1	0
233	1	1963	5	2	2	2	1	3	2	0	0	4	3	1	0	2	2	2	4	2	4	4	4	5	5	3	2	2	1	0	0	1	56	0	1	2	16	20	1	1	1	0	0	0	0	0	0	1	0
234	1	1998	2	2	3	2	0	3	3	0	0	3	1	1	0	2	2	3	4	1	5	4	1	5	2	3	2	3	1	0	0	3	21	0	1	1	16	10	1	1	0	0	1	0	0	0	0	1	1
235	1	1998	2	2	1	1	1	1	4	0	1	3	1	1	1	2	3	2	5	3	3	4	1	2	2	3	2	2	4	1	1	1	21	0	1	2	12	10	0	2	1	0	0	1	0	0	1	0	0
238	1	1969	5	2	2	3	0	3	3	0	0	3	1	1	0	3	1	1	3	2	4	3	4	5	5	1	1	2	1	0	0	1	50	1	0	2	16	10	1	0	1	0	0	0	0	0	0	1	0
246	1	1990	3	2	2	2	1	3	3	0	1	3	2	1	1	3	2	1	4	2	4	3	4	4	3	3	1	2	4	1	0	3	29	0	1	2	16	10	1	1	0	0	1	0	0	0	0	1	0
247	1	1973	5	2	1	1	0	3	3	0	1	4	2	1	1	4	1	1	5	3	5	4	4	5	5	3	2	1	4	1	1	3	46	0	1	2	16	20	0	2	0	0	1	0	0	1	1	0	0
248	1	1972	5	2	2	2	0	2	2	1	0	4	3	1	0	2	2	1	4	2	5	4	5	4	5	3	1	2	2	0	0	1	47	0	1	2	14	20	1	1	1	0	0	0	0	0	0	1	0
250	1	1993	3	2	2	2	1	3	3	0	1	3	2	1	0	2	2	2	4	2	4	5	4	4	5	3	2	1	4	1	1	2	26	0	1	2	16	10	1	1	0	1	0	0	1	0	0	1	0
252	1	1980	4	2	2	2	1	3	6	1	1	3	1	1	1	2	2	1	1	2	3	4	4	4	3	3	1	3	4	0	1	2	39	0	1	2	16	10	1	1	0	1	0	0	1	0	0	1	0
253	1	1982	4	2	3	3	0	1	3	0	1	5	1	1	1	3	2	2	5	1	5	3	5	5	3	3	3	3	1	0	1	1	37	1	0	1	12	50	1	1	1	0	0	1	0	0	0	1	1
254	1	2000	2	2	2	2	1	3	4	0	0	3	2	1	0	2	2	1	4	2	5	3	5	5	2	3	2	2	4	1	1	2	19	0	1	2	16	10	1	1	0	1	0	0	1	0	0	1	0
255	1	1991	3	2	3	3	1	2	2	0	0	4	1	1	0	1	1	2	1	2	4	3	4	5	4	3	1	2	1	0	0	2	28	1	0	1	14	20	1	1	0	1	0	0	0	0	0	1	1
256	1	1978	4	2	3	2	1	2	3	0	1	4	4	0	0	2	2	1	4	3	5	4	4	3	3	3	3	2	4	1	0	3	41	0	1	1	14	20	0	0	0	0	1	0	0	0	1	0	1
259	1	1974	5	2	3	3	0	2	3	0	0	4	4	0	0	1	3	1	5	1	4	4	5	5	2	3	3	2	1	0	0	3	45	1	0	1	14	20	1	0	0	0	1	0	0	0	0	1	1
260	1	1987	3	2	4	3	0	3	3	1	0	3	4	0	0	1	3	1	3	2	3	4	3	4	4	3	2	2	1	0	0	3	32	1	0	1	16	10	1	1	0	0	1	0	0	0	0	1	1
261	1	1994	3	2	4	3	1	2	1	0	0	5	1	1	1	2	1	1	5	2	5	2	5	5	5	1	2	1	4	0	0	1	25	1	0	1	14	50	1	1	1	0	0	0	0	0	0	1	1
262	1	1998	2	2	2	2	0	3	4	0	1	3	1	1	1	2	2	2	3	2	4	4	3	4	3	3	1	2	2	0	1	3	21	0	1	2	16	10	1	0	0	0	1	0	0	1	0	1	0
263	1	1991	3	2	3	2	0	3	1	0	0	3	2	1	1	2	2	2	3	2	4	5	3	4	4	3	1	3	3	0	1	1	28	0	1	1	16	10	1	1	1	0	0	1	0	0	0	1	1
265	1	1963	5	2	2	3	0	3	3	0	0	4	3	1	1	2	2	3	4	2	5	4	4	5	4	3	2	1	4	1	1	2	56	1	0	2	16	20	1	1	0	1	0	0	1	0	0	1	0
268	1	1987	3	2	2	2	0	4	4	0	1	5	3	1	1	3	1	1	4	1	3	4	4	5	5	1	1	1	4	1	0	2	32	0	1	2	19	50	1	2	0	1	0	0	0	0	0	1	0
269	1	1983	4	2	3	3	0	3	5	1	1	4	2	0	0	2	1	2	4	2	4	3	4	4	3	3	2	2	1	0	1	3	36	1	0	1	16	20	1	1	0	0	1	0	0	1	0	1	1
271	1	1990	3	2	2	2	1	3	3	0	1	4	2	1	1	2	3	1	4	2	4	3	4	4	3	3	1	2	1	0	0	2	29	0	1	2	16	20	1	1	0	1	0	0	0	0	0	1	0
272	1	1991	3	2	1	2	1	3	3	0	1	4	1	1	1	2	3	1	4	2	4	3	3	4	4	3	1	2	1	0	1	1	28	0	1	2	16	20	1	1	1	0	0	1	0	0	0	1	0
275	1	1984	4	2	3	3	0	3	3	0	1	4	3	0	0	2	1	2	4	2	4	3	3	4	4	3	2	2	1	0	0	2	35	1	0	1	16	20	1	1	0	1	0	0	0	0	0	1	1
277	1	1997	2	2	3	2	0	3	5	0	0	4	1	1	0	2	1	1	3	2	3	4	3	5	3	3	2	2	3	1	1	2	22	0	1	1	16	20	1	1	0	1	0	0	1	0	0	1	1
278	1	1998	2	2	3	1	0	3	3	0	0	5	2	0	0	2	1	1	4	1	5	2	3	5	4	3	1	3	1	0	1	3	21	0	1	1	16	50	1	1	0	0	1	0	0	1	0	1	1
279	1	1994	3	2	1	2	1	3	3	0	1	4	1	1	1	3	1	1	4	2	4	3	4	5	4	3	1	2	1	0	0	3	25	0	1	2	16	20	1	1	0	0	1	0	0	0	0	1	0
280	1	1994	3	2	1	2	1	3	3	0	1	4	1	1	1	3	1	1	4	2	4	5	4	3	4	3	1	2	1	0	0	1	25	0	1	2	16	20	1	1	1	0	0	0	0	0	0	1	0
281	1	1991	3	2	1	2	1	3	3	0	1	4	1	1	1	3	1	1	4	2	4	5	4	4	3	3	1	2	1	0	0	1	28	0	1	2	16	20	1	1	1	0	0	0	0	0	0	1	0
282	1	1984	4	2	3	3	0	3	5	1	1	4	3	0	0	2	1	2	4	2	4	3	4	3	4	2	2	2	1	0	0	3	35	1	0	1	16	20	1	1	0	0	1	0	0	0	0	1	1
283	1	1992	3	2	1	2	1	3	3	0	1	4	1	1	1	3	1	1	4	2	4	4	4	3	4	3	1	2	1	0	0	1	27	0	1	2	16	20	1	1	1	0	0	0	0	0	0	1	0
284	1	1976	4	2	2	2	0	3	3	0	1	4	2	1	1	3	1	1	3	1	5	3	5	5	5	3	1	3	2	0	1	3	43	0	1	2	16	20	1	1	0	0	1	0	0	1	0	1	0
286	1	1980	4	2	3	4	0	1	8	1	1	1	2	1	1	1	2	1	3	1	5	3	5	5	5	1	2	2	1	0	1	1	39	1	0	1	12	2.5	1	0	1	0	0	1	0	0	0	1	1
288	1	1989	3	2	2	2	0	3	3	0	0	4	2	1	1	3	2	1	4	2	4	4	4	5	4	3	1	2	2	0	1	2	30	0	1	2	16	20	1	1	0	1	0	0	1	0	0	1	0
291	1	1985	3	2	3	3	0	4	4	0	1	5	2	1	1	2	1	1	4	2	4	3	5	2	4	3	2	2	4	1	1	1	34	1	0	1	19	50	1	1	1	0	0	1	0	0	0	1	1
293	1	1979	4	2	3	3	0	3	3	0	1	3	2	1	1	2	3	1	2	2	4	5	4	5	5	1	1	2	1	0	1	1	40	1	0	1	16	10	1	1	1	0	0	1	0	0	0	1	1
295	1	1990	3	2	3	2	0	4	4	0	1	5	2	1	1	3	1	1	4	2	3	4	4	5	4	3	1	2	3	0	0	3	29	0	1	1	19	50	1	1	0	0	1	0	0	0	0	1	1
298	1	1974	5	2	4	4	1	2	1	0	0	2	3	1	0	2	2	3	3	2	4	3	4	5	4	1	1	1	2	0	1	3	45	1	0	1	14	7.5	1	0	0	0	1	0	0	1	0	1	1
299	1	1984	4	2	3	3	0	3	5	1	1	4	3	0	0	2	2	2	4	2	3	3	4	3	4	3	2	2	1	0	1	2	35	1	0	1	16	20	1	1	0	1	0	0	1	0	0	1	1
303	1	1999	2	2	1	3	0	3	2	0	0	1	4	1	0	2	2	2	4	2	2	3	4	4	4	3	2	3	2	1	0	1	20	1	0	2	16	2.5	1	1	1	0	0	0	0	0	0	1	0
305	1	1986	3	2	2	2	0	3	5	1	1	4	1	1	1	3	1	2	4	1	4	5	4	5	4	3	1	2	1	0	0	2	33	0	1	2	16	20	1	1	0	1	0	0	0	0	0	1	0
306	1	1995	3	2	2	1	0	3	4	1	1	4	3	1	1	4	2	1	4	2	4	2	3	4	4	3	1	2	4	1	1	3	24	0	1	2	16	20	1	1	0	0	1	0	0	1	0	1	0
311	1	1986	3	2	2	2	0	3	4	1	1	4	2	1	1	3	2	1	4	2	4	3	4	4	4	3	1	2	4	1	0	3	33	0	1	2	16	20	1	1	0	0	1	0	0	0	0	1	0
312	1	1998	2	2	1	1	0	3	3	0	1	3	1	1	1	2	2	1	3	2	2	3	2	3	2	3	1	1	4	1	0	2	21	0	1	2	16	10	1	1	0	1	0	0	0	0	0	1	0
314	1	1964	5	2	4	3	1	1	4	0	0	2	3	1	0	3	3	1	3	1	3	4	4	5	4	1	2	1	1	0	1	1	55	1	0	1	12	7.5	1	1	1	0	0	1	0	0	0	1	1
316	1	1984	4	2	1	2	1	4	3	0	1	4	3	1	1	3	1	1	5	1	5	4	5	5	5	3	1	1	2	1	0	3	35	0	1	2	19	20	1	1	0	0	1	0	0	0	0	1	0
318	1	1975	4	2	1	2	1	3	3	0	1	3	3	1	0	3	1	1	4	2	4	2	4	5	4	3	1	2	1	0	1	3	44	0	1	2	16	10	1	1	0	0	1	0	0	1	0	1	0
319	1	1999	2	2	1	3	0	3	4	0	0	4	2	1	1	2	2	3	3	2	3	2	3	4	4	3	1	2	2	0	0	1	20	1	0	2	16	20	1	1	1	0	0	0	0	0	0	1	0
320	1	1986	3	2	2	2	0	3	4	1	1	4	2	1	1	2	2	1	4	2	4	3	4	4	3	3	1	1	4	1	0	1	33	0	1	2	16	20	1	1	1	0	0	0	0	0	0	1	0
321	1	1985	3	2	2	2	0	3	5	1	1	3	2	1	1	2	2	1	4	2	4	3	3	3	4	3	2	1	1	0	1	2	34	0	1	2	16	10	1	1	0	1	0	0	1	0	0	1	0
322	1	1998	2	2	2	2	0	3	3	0	0	4	2	1	0	2	1	1	4	2	5	3	3	4	5	3	2	2	3	0	0	3	21	0	1	2	16	20	1	1	0	0	1	0	0	0	0	1	0
323	1	1970	5	2	3	3	0	2	3	0	1	4	3	0	0	2	1	2	4	2	4	4	4	4	5	3	1	2	4	0	0	2	49	1	0	1	14	20	1	1	0	1	0	0	0	0	0	1	1
325	1	1985	3	2	2	2	0	3	4	1	1	4	2	1	1	3	2	1	4	2	4	3	3	4	3	3	1	1	1	0	1	3	34	0	1	2	16	20	1	1	0	0	1	0	0	1	0	1	0
326	1	1976	4	2	3	2	1	4	6	1	1	4	2	1	1	3	1	1	4	1	4	3	5	4	4	3	1	2	2	0	1	2	43	0	1	1	19	20	1	1	0	1	0	0	1	0	0	1	1
327	1	2000	2	2	2	3	0	2	5	0	1	2	2	0	0	1	4	2	5	2	5	3	2	4	3	3	1	2	1	0	1	1	19	1	0	2	14	7.5	1	0	1	0	0	1	0	0	0	1	0
332	1	1990	3	2	2	2	0	4	3	0	1	4	3	1	1	4	2	1	5	1	4	3	5	5	4	3	1	3	4	1	1	1	29	0	1	2	19	20	1	1	1	0	0	1	0	0	0	1	0
333	1	1968	5	2	3	2	1	3	3	0	1	4	1	1	1	1	1	2	1	1	4	4	5	4	5	3	1	2	1	0	0	2	51	0	1	1	16	20	1	1	0	1	0	0	0	0	0	1	1
335	1	1994	3	2	1	2	1	3	3	0	0	4	2	1	1	3	1	1	4	1	5	3	5	5	5	3	1	2	2	0	0	3	25	0	1	2	16	20	1	1	0	0	1	0	0	0	0	1	0
337	1	1997	2	2	2	2	1	3	2	0	0	4	3	1	1	3	1	1	4	1	4	3	3	4	3	3	1	2	3	0	1	3	22	0	1	2	16	20	1	1	0	0	1	0	0	1	0	1	0
342	1	1994	3	2	1	1	0	3	5	0	1	4	3	1	1	4	1	2	3	1	5	5	5	5	4	2	1	1	1	0	1	1	25	0	1	2	16	20	1	1	1	0	0	1	0	0	0	1	0
345	1	1983	4	2	2	3	1	3	2	0	1	4	1	1	1	2	2	2	4	2	3	5	4	5	4	3	1	2	2	0	0	3	36	1	0	2	16	20	1	1	0	0	1	0	0	0	0	1	0
346	1	1956	5	2	3	2	1	2	2	0	0	3	1	1	0	1	1	2	1	2	3	3	5	5	5	3	1	1	1	1	0	2	63	0	1	1	14	10	1	1	0	1	0	0	0	0	0	1	1
348	1	2000	2	2	1	2	1	1	1	0	0	1	1	1	0	1	1	1	3	1	2	2	1	5	5	1	1	2	1	0	1	2	19	0	1	2	12	2.5	1	1	0	1	0	0	1	0	0	1	0
352	1	1963	5	2	2	3	1	3	2	0	0	3	3	1	0	3	1	1	4	1	4	4	4	5	5	1	1	1	1	0	0	1	56	1	0	2	16	10	1	1	1	0	0	0	0	0	0	1	0
356	1	1996	3	2	3	3	0	3	4	0	0	5	1	1	0	2	1	1	4	1	5	3	4	5	5	3	1	2	1	0	1	3	23	1	0	1	16	50	1	1	0	0	1	0	0	1	0	1	1
357	1	1996	3	2	2	2	1	3	4	1	1	3	2	1	1	2	2	1	4	2	4	4	3	4	4	1	2	2	4	1	1	3	23	0	1	2	16	10	1	2	0	0	1	0	0	1	0	1	0
358	1	2001	2	2	4	3	0	1	4	1	0	2	3	1	0	2	1	3	5	2	5	5	5	5	3	1	1	1	4	1	0	2	18	1	0	1	12	7.5	1	1	0	1	0	0	0	0	0	1	1
359	1	1950	5	2	2	2	1	3	5	1	1	4	2	1	0	2	1	2	1	1	3	4	3	5	5	3	1	3	4	1	1	2	69	0	1	2	16	20	1	1	0	1	0	0	1	0	0	1	0
360	1	1994	3	2	4	4	0	3	4	0	1	5	2	1	1	2	3	2	2	3	4	3	2	4	1	2	3	1	1	0	1	1	25	1	0	1	16	50	0	1	1	0	0	1	0	0	1	0	1
363	1	1975	4	2	3	2	1	3	3	0	1	4	2	1	1	2	2	1	5	1	5	3	5	5	5	3	1	1	1	0	0	3	44	0	1	1	16	20	1	1	0	0	1	0	0	0	0	1	1
364	1	1981	4	2	2	3	1	3	3	0	1	4	2	1	1	3	1	1	4	1	4	3	5	5	4	3	1	2	2	0	0	3	38	1	0	2	16	20	1	1	0	0	1	0	0	0	0	1	0
365	1	2000	2	2	1	3	1	3	3	0	1	3	1	1	0	2	1	2	4	2	4	5	4	5	5	2	2	1	1	0	0	1	19	1	0	2	16	10	1	1	1	0	0	0	0	0	0	1	0
367	1	1969	5	2	3	3	1	2	2	0	0	1	4	0	0	2	1	2	4	2	5	4	4	5	4	1	2	1	4	1	1	2	50	1	0	1	14	2.5	1	2	0	1	0	0	1	0	0	1	1
369	1	1966	5	2	2	2	1	2	5	0	1	4	3	1	0	2	1	3	4	2	5	2	4	3	1	1	1	1	1	0	1	3	53	0	1	2	14	20	1	1	0	0	1	0	0	1	0	1	0
378	1	1979	4	2	4	3	1	3	3	0	1	3	2	1	0	2	1	2	1	1	5	4	5	5	5	3	1	1	3	1	1	2	40	1	0	1	16	10	1	1	0	1	0	0	1	0	0	1	1
379	1	1959	5	2	4	2	1	2	3	1	0	5	4	1	0	2	1	1	3	2	3	4	2	1	5	3	2	1	1	0	0	3	60	0	1	1	14	50	1	1	0	0	1	0	0	0	0	1	1
380	1	1980	4	2	2	3	1	3	3	0	1	4	2	1	1	2	3	1	4	2	4	3	3	4	4	3	2	2	3	1	0	3	39	1	0	2	16	20	1	1	0	0	1	0	0	0	0	1	0
381	1	1968	5	2	3	2	1	3	3	0	1	4	1	1	1	1	1	2	2	1	4	4	4	5	5	3	1	2	1	0	1	1	51	0	1	1	16	20	1	1	1	0	0	1	0	0	0	1	1
382	1	1973	5	2	1	2	0	3	4	0	1	5	2	1	0	1	1	1	5	1	4	4	5	2	4	3	2	2	4	1	0	1	46	0	1	2	16	50	1	1	1	0	0	0	0	0	0	1	0
383	1	1979	4	2	2	2	0	2	3	0	1	2	1	1	1	3	1	2	4	1	5	4	3	5	5	1	1	1	1	0	1	1	40	0	1	2	14	7.5	1	1	1	0	0	1	0	0	0	1	0
385	1	1974	5	2	4	4	0	3	3	0	1	3	1	1	0	2	3	2	2	2	4	4	5	4	4	3	1	2	1	0	1	3	45	1	0	1	16	10	1	0	0	0	1	0	0	1	0	1	1
393	1	1967	5	2	2	2	1	3	3	0	1	2	2	0	0	2	1	2	1	1	5	4	4	4	4	1	1	2	4	1	0	2	52	0	1	2	16	7.5	1	2	0	1	0	0	0	0	0	1	0
394	1	2001	2	2	4	3	1	2	3	0	0	4	4	1	0	2	1	2	5	2	3	3	3	5	3	3	2	3	4	0	1	2	18	1	0	1	14	20	1	0	0	1	0	0	1	0	0	1	1
395	1	2000	2	2	1	3	0	3	3	0	0	5	3	1	1	3	1	2	4	2	4	2	3	4	4	3	1	3	2	0	1	3	19	1	0	2	16	50	1	1	0	0	1	0	0	1	0	1	0
397	1	1990	3	2	1	1	0	3	5	1	1	5	3	1	1	4	1	1	5	1	5	5	4	5	4	3	1	1	4	1	0	1	29	0	1	2	16	50	1	2	1	0	0	0	0	0	0	1	0
400	1	1971	5	2	2	2	0	2	2	1	0	4	3	1	0	2	2	1	5	2	4	5	4	4	5	3	2	1	2	1	1	3	48	0	1	2	14	20	1	1	0	0	1	0	0	1	0	1	0
404	1	1977	4	2	2	2	1	3	3	1	0	2	2	1	1	2	2	2	4	2	2	3	4	5	4	2	2	2	4	1	1	1	42	0	1	2	16	7.5	1	1	1	0	0	1	0	0	0	1	0
405	1	1998	2	2	1	2	1	4	5	0	1	5	1	1	1	2	3	2	4	1	1	4	4	4	2	3	3	2	4	1	0	3	21	0	1	2	19	50	1	0	0	0	1	0	0	0	0	1	0
406	1	1951	5	2	4	4	1	1	3	0	0	3	2	1	0	2	2	3	3	3	3	4	3	3	3	1	2	2	3	1	1	2	68	1	0	1	12	10	0	1	0	1	0	0	1	0	1	0	1
407	1	1963	5	2	1	4	0	3	2	0	0	2	1	1	0	1	1	2	4	2	3	4	4	4	5	1	2	1	2	1	0	1	56	1	0	2	16	7.5	1	1	1	0	0	0	0	0	0	1	0
408	1	1995	3	2	2	2	0	3	3	0	0	4	2	1	1	2	1	1	4	1	5	3	3	5	5	3	1	2	1	0	0	2	24	0	1	2	16	20	1	1	0	1	0	0	0	0	0	1	0
411	1	1992	3	2	2	3	1	4	1	0	0	4	2	1	0	2	1	2	3	2	4	3	4	4	4	3	2	2	4	1	0	3	27	1	0	2	19	20	1	1	0	0	1	0	0	0	0	1	0
412	1	1983	4	2	2	2	1	3	5	1	1	4	2	1	0	2	3	3	5	2	1	3	5	5	5	3	1	2	4	0	0	1	36	0	1	2	16	20	1	1	1	0	0	0	0	0	0	1	0
416	1	1969	5	2	2	2	0	3	2	0	0	4	4	1	0	1	1	2	3	1	5	5	5	5	3	3	1	1	1	0	1	2	50	0	1	2	16	20	1	1	0	1	0	0	1	0	0	1	0
417	1	2000	2	2	1	3	1	1	4	0	0	3	1	1	0	1	1	2	1	2	3	5	3	3	3	3	2	2	1	0	1	1	19	1	0	2	12	10	1	0	1	0	0	1	0	0	0	1	0
421	1	1964	5	2	2	3	0	3	2	0	0	4	3	1	1	2	2	1	4	2	4	4	3	5	3	1	1	2	2	0	1	1	55	1	0	2	16	20	1	1	1	0	0	1	0	0	0	1	0
422	1	2001	2	2	2	4	1	1	4	0	1	3	1	1	0	1	1	2	4	1	3	3	3	4	4	3	2	2	1	0	1	2	18	1	0	2	12	10	1	1	0	1	0	0	1	0	0	1	0
425	1	1979	4	2	3	3	1	3	3	0	1	4	1	1	0	2	3	1	4	1	3	5	3	4	3	3	2	1	4	1	0	1	40	1	0	1	16	20	1	1	1	0	0	0	0	0	0	1	1
431	1	1997	2	2	4	3	0	3	5	0	1	2	1	1	0	1	1	2	3	2	3	2	5	5	5	3	2	1	1	0	1	3	22	1	0	1	16	7.5	1	1	0	0	1	0	0	1	0	1	1
434	1	1995	3	2	2	3	1	3	5	1	1	2	3	1	1	1	1	2	4	2	5	5	5	5	1	3	1	3	2	0	0	1	24	1	0	2	16	7.5	1	1	1	0	0	0	0	0	0	1	0
435	1	1989	3	2	2	3	0	4	3	0	1	4	2	1	0	2	2	2	3	2	4	3	4	5	5	1	2	2	1	0	1	3	30	1	0	2	19	20	1	0	0	0	1	0	0	1	0	1	0
439	1	1999	2	2	3	3	0	1	3	0	0	3	4	0	0	2	2	1	4	2	3	5	3	3	5	3	1	3	1	0	0	3	20	1	0	1	12	10	1	1	0	0	1	0	0	0	0	1	1
440	1	1981	4	2	1	2	1	3	2	1	0	3	3	1	1	2	3	1	4	2	5	4	4	5	5	3	2	2	1	0	1	2	38	0	1	2	16	10	1	1	0	1	0	0	1	0	0	1	0
441	1	1998	2	2	3	3	1	1	4	1	0	2	1	0	0	1	1	2	4	1	5	3	3	5	4	1	2	1	1	0	1	1	21	1	0	1	12	7.5	1	0	1	0	0	1	0	0	0	1	1
442	1	2000	2	2	2	4	0	3	3	0	0	2	3	1	1	2	1	1	4	2	4	3	4	5	5	3	1	2	4	0	0	3	19	1	0	2	16	7.5	1	1	0	0	1	0	0	0	0	1	0
449	1	1986	3	2	2	2	0	2	4	0	1	3	3	1	1	4	2	1	4	2	4	5	4	4	5	3	1	1	4	1	1	2	33	0	1	2	14	10	1	1	0	1	0	0	1	0	0	1	0
456	1	1998	2	2	2	3	1	2	2	0	0	2	2	1	0	1	3	2	3	2	5	4	2	5	3	3	1	3	1	0	0	2	21	1	0	2	14	7.5	1	1	0	1	0	0	0	0	0	1	0
458	1	1995	3	2	3	2	0	3	6	1	1	4	2	1	1	2	2	2	4	1	3	4	2	5	3	3	1	2	1	0	1	1	24	0	1	1	16	20	1	1	1	0	0	1	0	0	0	1	1
462	1	1996	3	2	3	3	0	3	3	0	1	3	2	1	0	2	2	2	3	1	5	4	2	5	4	1	2	1	2	0	0	1	23	1	0	1	16	10	1	1	1	0	0	0	0	0	0	1	1
463	1	1996	3	2	1	1	1	3	2	1	0	3	3	1	1	2	2	1	4	1	4	4	5	5	4	1	1	1	1	0	0	3	23	0	1	2	16	10	1	1	0	0	1	0	0	0	0	1	0
469	1	1997	2	2	3	2	1	3	4	0	0	4	2	1	0	2	2	1	3	1	3	3	3	5	3	1	2	2	4	1	1	2	22	0	1	1	16	20	1	2	0	1	0	0	1	0	0	1	1
471	1	1999	2	2	3	3	1	3	3	0	0	3	1	1	1	2	2	2	4	2	3	3	2	5	3	3	1	3	3	0	1	3	20	1	0	1	16	10	1	1	0	0	1	0	0	1	0	1	1
472	1	1999	2	2	3	4	1	2	4	0	0	2	4	1	0	2	1	1	3	2	4	3	3	5	5	3	2	2	3	0	1	1	20	1	0	1	14	7.5	1	1	1	0	0	1	0	0	0	1	1
476	1	1998	2	2	3	3	1	3	3	0	0	3	1	1	0	2	3	2	4	1	3	5	2	4	3	3	1	2	4	1	0	1	21	1	0	1	16	10	1	2	1	0	0	0	0	0	0	1	1
477	1	1998	2	2	2	3	0	3	5	1	1	1	1	1	1	2	1	1	2	1	3	4	2	4	1	1	1	3	1	0	1	2	21	1	0	2	16	2.5	1	1	0	1	0	0	1	0	0	1	0
478	1	2000	2	2	4	3	1	1	4	1	0	4	1	0	0	2	2	2	4	3	4	5	2	2	2	3	1	2	4	0	0	3	19	1	0	1	12	20	0	1	0	0	1	0	0	0	1	0	1
485	1	1997	2	2	4	4	0	3	3	0	0	5	1	1	0	2	1	1	4	2	4	3	2	5	5	3	3	3	3	1	0	1	22	1	0	1	16	50	1	1	1	0	0	0	0	0	0	1	1
486	1	1991	3	2	1	2	0	4	3	0	1	4	2	1	1	1	1	2	3	2	3	4	4	4	3	3	2	3	1	0	1	1	28	0	1	2	19	20	1	1	1	0	0	1	0	0	0	1	0
487	1	1996	3	2	3	3	0	3	3	0	0	3	2	1	1	1	1	3	3	2	4	3	4	4	4	1	3	2	1	0	0	3	23	1	0	1	16	10	1	1	0	0	1	0	0	0	0	1	1
488	1	1997	2	2	2	2	1	2	5	1	0	2	3	0	1	1	1	1	3	2	2	2	4	1	2	1	2	2	1	0	0	2	22	0	1	2	14	7.5	1	1	0	1	0	0	0	0	0	1	0
491	1	1990	3	2	2	2	1	3	4	0	1	4	3	1	1	2	1	1	4	2	5	4	5	5	5	3	1	2	1	0	1	3	29	0	1	2	16	20	1	1	0	0	1	0	0	1	0	1	0
494	1	1987	3	2	2	2	1	3	3	0	1	3	2	1	1	2	1	2	3	2	5	5	3	4	4	3	1	3	1	0	1	3	32	0	1	2	16	10	1	0	0	0	1	0	0	1	0	1	0
495	1	1994	3	2	1	3	1	3	3	0	1	3	2	1	0	3	3	2	5	1	4	4	5	5	3	3	1	3	1	0	0	1	25	1	0	2	16	10	1	1	1	0	0	0	0	0	0	1	0
497	1	1987	3	2	2	2	1	3	5	1	1	3	3	1	1	4	1	1	4	1	5	4	5	5	4	3	1	1	2	0	1	2	32	0	1	2	16	10	1	1	0	1	0	0	1	0	0	1	0
498	1	1989	3	2	2	3	0	3	5	1	1	5	2	1	1	2	1	1	4	2	5	3	3	5	4	3	1	2	2	0	0	3	30	1	0	2	16	50	1	1	0	0	1	0	0	0	0	1	0
499	1	1980	4	2	3	4	1	3	3	0	1	4	1	0	0	2	1	1	2	2	4	3	3	4	3	1	2	3	2	0	0	1	39	1	0	1	16	20	1	1	1	0	0	0	0	0	0	1	1
502	1	1986	3	2	1	2	0	4	4	1	0	4	2	1	1	3	1	1	4	1	5	4	5	5	5	3	1	1	4	0	0	2	33	0	1	2	19	20	1	1	0	1	0	0	0	0	0	1	0
503	1	1988	3	2	1	2	1	3	4	0	1	4	2	1	1	2	2	1	3	2	4	2	4	5	4	3	2	2	2	0	1	2	31	0	1	2	16	20	1	1	0	1	0	0	1	0	0	1	0
504	1	1979	4	2	3	2	1	3	3	0	1	4	1	1	0	2	2	1	4	2	4	5	3	4	3	3	2	2	4	1	0	3	40	0	1	1	16	20	1	1	0	0	1	0	0	0	0	1	1
505	1	1973	5	2	1	1	1	3	3	0	1	3	2	1	1	3	1	2	2	1	4	3	4	4	3	3	2	1	4	1	0	2	46	0	1	2	16	10	1	1	0	1	0	0	0	0	0	1	0
506	1	1988	3	2	2	2	1	3	3	0	1	5	1	1	1	1	1	2	4	2	4	3	3	4	3	3	1	2	1	0	1	1	31	0	1	2	16	50	1	1	1	0	0	1	0	0	0	1	0
507	1	1997	2	2	2	3	0	3	3	0	0	2	1	0	0	1	1	2	3	2	4	4	4	5	3	3	1	1	1	1	1	3	22	1	0	2	16	7.5	1	1	0	0	1	0	0	1	0	1	0
508	1	1996	3	2	3	4	0	2	4	0	0	3	4	1	1	1	1	2	4	2	5	5	2	5	2	3	1	3	1	0	0	1	23	1	0	1	14	10	1	0	1	0	0	0	0	0	0	1	1
510	1	1983	4	2	2	2	0	4	3	0	1	5	3	1	1	4	3	1	4	2	3	4	4	5	4	3	1	2	4	1	0	2	36	0	1	2	19	50	1	1	0	1	0	0	0	0	0	1	0
511	1	1977	4	2	2	2	1	3	3	0	1	3	2	1	1	3	1	1	1	1	5	4	5	5	5	1	1	1	1	0	1	1	42	0	1	2	16	10	1	1	1	0	0	1	0	0	0	1	0
513	1	2000	2	2	3	2	0	3	2	0	0	3	2	1	1	2	3	2	4	3	4	3	3	4	3	3	2	2	3	1	1	3	19	0	1	1	16	10	0	1	0	0	1	0	0	1	1	0	1
516	1	1990	3	2	2	2	1	4	5	1	1	5	2	1	1	3	3	2	4	2	4	3	4	3	4	3	2	2	1	1	1	1	29	0	1	2	19	50	1	1	1	0	0	1	0	0	0	1	0
517	1	1986	3	2	1	1	0	3	3	0	1	4	3	1	1	3	1	1	5	2	5	3	5	5	4	3	1	1	1	0	1	3	33	0	1	2	16	20	1	1	0	0	1	0	0	1	0	1	0
519	1	1979	4	2	3	2	0	2	2	0	1	3	1	1	0	1	2	2	3	1	4	4	3	5	4	3	1	3	1	0	1	1	40	0	1	1	14	10	1	1	1	0	0	1	0	0	0	1	1
520	1	1989	3	2	3	3	1	3	3	0	1	4	2	1	1	2	1	1	3	1	2	3	2	1	1	1	1	2	1	0	1	2	30	1	0	1	16	20	1	1	0	1	0	0	1	0	0	1	1
521	1	1990	3	2	2	2	1	3	3	0	1	4	2	1	0	2	1	2	3	1	4	5	2	4	3	3	2	2	3	0	1	2	29	0	1	2	16	20	1	1	0	1	0	0	1	0	0	1	0
522	1	1988	3	2	2	1	0	3	4	1	1	4	2	1	1	3	1	1	3	1	2	4	4	5	5	3	1	2	3	0	0	1	31	0	1	2	16	20	1	1	1	0	0	0	0	0	0	1	0
524	1	1990	3	2	2	2	1	3	4	1	1	4	2	1	1	2	2	2	4	1	4	5	4	4	5	3	1	2	1	0	0	3	29	0	1	2	16	20	1	1	0	0	1	0	0	0	0	1	0
526	1	1975	4	2	3	3	0	3	3	0	1	4	3	1	0	2	1	2	3	2	4	3	3	3	3	3	2	2	2	1	0	1	44	1	0	1	16	20	1	1	1	0	0	0	0	0	0	1	1
527	1	1974	5	2	2	2	1	3	3	0	1	5	2	1	1	2	2	1	4	2	4	3	4	5	4	3	1	2	4	1	1	3	45	0	1	2	16	50	1	1	0	0	1	0	0	1	0	1	0
529	1	1979	4	2	3	3	0	3	3	0	1	4	1	1	0	2	1	2	2	2	3	5	2	4	2	3	1	3	4	0	0	3	40	1	0	1	16	20	1	1	0	0	1	0	0	0	0	1	1
530	1	1990	3	2	2	3	1	2	6	1	1	3	1	1	1	1	1	1	4	1	2	2	4	2	2	2	1	1	4	1	0	2	29	1	0	2	14	10	1	2	0	1	0	0	0	0	0	1	0
531	1	1975	4	2	1	2	1	2	4	1	1	2	2	1	1	2	1	1	5	2	5	4	3	5	5	1	1	2	3	0	0	3	44	0	1	2	14	7.5	1	1	0	0	1	0	0	0	0	1	0
532	1	1987	3	2	1	2	1	3	3	0	1	4	3	1	1	4	3	1	4	2	3	4	4	5	5	3	1	2	4	1	1	2	32	0	1	2	16	20	1	1	0	1	0	0	1	0	0	1	0
533	1	1982	4	2	2	3	0	3	4	1	1	4	1	1	1	2	1	2	1	2	4	4	2	3	2	3	1	3	4	0	0	2	37	1	0	2	16	20	1	1	0	1	0	0	0	0	0	1	0
536	1	1995	3	2	2	2	1	3	3	0	1	4	2	1	1	2	3	1	4	1	3	4	5	4	5	3	2	1	3	0	1	1	24	0	1	2	16	20	1	1	1	0	0	1	0	0	0	1	0
537	1	1993	3	2	2	2	1	3	4	1	1	4	2	1	0	2	2	1	4	2	4	5	4	5	4	3	2	1	3	0	0	1	26	0	1	2	16	20	1	1	1	0	0	0	0	0	0	1	0
538	1	1990	3	2	2	2	1	3	3	0	1	4	2	1	0	2	3	1	4	2	4	5	3	5	4	3	1	2	1	0	1	3	29	0	1	2	16	20	1	1	0	0	1	0	0	1	0	1	0
539	1	1992	3	2	2	2	1	3	3	0	1	4	2	1	1	2	2	1	4	2	4	3	3	4	3	3	1	2	1	0	1	3	27	0	1	2	16	20	1	1	0	0	1	0	0	1	0	1	0
540	1	1969	5	2	2	2	0	1	3	1	0	3	2	1	0	2	1	1	3	1	3	4	2	5	3	1	2	2	3	0	1	2	50	0	1	2	12	10	1	1	0	1	0	0	1	0	0	1	0
541	1	1986	3	2	2	3	1	3	3	0	1	4	3	1	1	4	1	2	3	2	4	3	4	3	4	3	2	2	1	0	0	2	33	1	0	2	16	20	1	1	0	1	0	0	0	0	0	1	0
542	1	1984	4	2	2	2	0	3	3	0	1	4	2	1	1	2	1	1	4	2	5	3	4	5	4	3	1	2	3	0	0	2	35	0	1	2	16	20	1	1	0	1	0	0	0	0	0	1	0
543	1	1992	3	2	1	2	1	3	3	0	1	4	2	1	1	2	2	1	4	1	4	4	4	3	4	3	2	1	4	0	0	2	27	0	1	2	16	20	1	1	0	1	0	0	0	0	0	1	0
548	1	1978	4	2	4	2	0	1	2	0	0	3	1	1	0	1	2	2	2	3	3	3	3	4	4	2	3	1	1	1	1	2	41	0	1	1	12	10	0	1	0	1	0	0	1	0	1	0	1
549	1	1991	3	2	1	2	1	3	3	0	1	4	2	1	1	2	2	1	4	2	4	3	4	5	4	3	1	2	3	0	1	2	28	0	1	2	16	20	1	1	0	1	0	0	1	0	0	1	0
550	1	1993	3	2	1	2	1	3	3	0	1	4	2	1	1	2	2	1	4	2	4	3	4	4	3	3	1	2	1	0	1	2	26	0	1	2	16	20	1	1	0	1	0	0	1	0	0	1	0
553	1	1993	3	2	2	2	1	3	3	0	1	4	2	1	1	3	3	1	4	2	4	4	4	4	3	3	1	2	1	0	0	2	26	0	1	2	16	20	1	1	0	1	0	0	0	0	0	1	0
555	1	1985	3	2	3	3	1	4	3	0	1	5	3	1	1	2	1	2	4	2	4	1	5	5	5	3	1	2	3	1	0	2	34	1	0	1	19	50	1	1	0	1	0	0	0	0	0	1	1
557	1	1970	5	2	3	4	1	3	3	0	1	3	4	1	0	1	1	2	4	2	5	4	4	5	4	1	1	1	1	0	1	3	49	1	0	1	16	10	1	0	0	0	1	0	0	1	0	1	1
559	1	1980	4	2	2	3	0	4	3	0	1	4	3	1	1	2	1	2	4	2	4	4	3	4	4	3	1	2	1	0	0	2	39	1	0	2	19	20	1	1	0	1	0	0	0	0	0	1	0
562	1	1986	3	2	1	2	1	3	3	0	1	3	2	1	1	3	3	1	5	2	5	4	5	4	5	3	1	2	4	1	1	2	33	0	1	2	16	10	1	1	0	1	0	0	1	0	0	1	0
564	1	1989	3	2	2	2	0	3	4	0	1	4	3	1	1	4	1	1	5	2	5	5	4	5	5	3	1	2	2	1	1	1	30	0	1	2	16	20	1	1	1	0	0	1	0	0	0	1	0
565	1	1985	3	2	1	2	0	4	3	0	1	5	2	1	1	2	3	1	3	2	3	4	4	4	4	3	1	2	1	0	1	1	34	0	1	2	19	50	1	1	1	0	0	1	0	0	0	1	0
566	1	1971	5	2	1	3	1	3	5	1	0	4	4	1	1	2	1	2	3	2	5	4	5	5	5	1	1	1	1	0	1	2	48	1	0	2	16	20	1	1	0	1	0	0	1	0	0	1	0
567	1	1996	3	2	1	3	0	2	3	0	1	1	2	1	1	3	1	2	3	1	4	4	4	4	4	1	2	2	4	1	1	3	23	1	0	2	14	2.5	1	1	0	0	1	0	0	1	0	1	0
569	1	1991	3	2	2	3	1	3	3	0	1	3	2	1	0	3	1	2	1	2	4	4	5	5	4	3	1	2	4	0	0	2	28	1	0	2	16	10	1	1	0	1	0	0	0	0	0	1	0
572	1	1970	5	2	3	4	0	4	1	0	0	1	3	1	0	2	1	2	3	1	5	5	5	5	5	1	1	2	1	0	1	2	49	1	0	1	19	2.5	1	1	0	1	0	0	1	0	0	1	1
574	1	1984	4	2	2	2	1	3	5	1	1	4	1	1	1	2	1	1	4	1	5	4	5	5	4	3	1	2	4	0	1	3	35	0	1	2	16	20	1	1	0	0	1	0	0	1	0	1	0
575	1	1986	3	2	2	1	0	3	4	0	1	5	3	1	1	3	2	1	4	2	4	5	4	3	5	3	2	1	3	1	0	2	33	0	1	2	16	50	1	1	0	1	0	0	0	0	0	1	0
579	1	1983	4	2	2	2	1	3	3	0	1	3	3	1	1	3	3	1	4	2	5	4	5	4	5	3	2	1	4	1	0	2	36	0	1	2	16	10	1	1	0	1	0	0	0	0	0	1	0
580	1	1979	4	2	2	2	0	3	4	0	1	4	3	1	1	2	2	1	3	1	4	3	4	5	4	3	1	3	3	1	0	2	40	0	1	2	16	20	1	1	0	1	0	0	0	0	0	1	0
582	1	1999	2	2	2	2	1	3	1	0	0	3	2	1	1	1	1	1	5	2	5	5	5	5	5	3	1	1	4	1	1	1	20	0	1	2	16	10	1	1	1	0	0	1	0	0	0	1	0
584	1	1982	4	2	2	2	0	3	3	1	0	4	4	1	0	1	4	1	3	1	5	5	4	5	5	3	1	1	1	0	1	1	37	0	1	2	16	20	1	1	1	0	0	1	0	0	0	1	0
585	1	1985	3	2	3	3	0	3	3	0	1	3	2	1	0	2	3	2	4	2	4	5	5	4	4	3	2	1	4	0	1	3	34	1	0	1	16	10	1	1	0	0	1	0	0	1	0	1	1
586	1	1981	4	2	2	3	1	3	5	1	1	4	3	1	1	3	3	1	4	2	5	4	4	5	4	3	1	2	2	0	0	1	38	1	0	2	16	20	1	1	1	0	0	0	0	0	0	1	0
587	1	1986	3	2	3	3	0	2	3	0	1	2	1	1	0	2	3	1	4	2	5	4	2	5	4	3	1	1	2	1	0	1	33	1	0	1	14	7.5	1	1	1	0	0	0	0	0	0	1	1
588	1	1983	4	2	2	3	0	4	2	0	0	4	4	1	1	2	3	1	5	1	4	5	5	4	4	3	2	2	4	1	0	3	36	1	0	2	19	20	1	2	0	0	1	0	0	0	0	1	0
589	1	1986	3	2	1	2	1	4	2	0	1	4	2	1	1	2	2	1	2	2	4	4	4	5	4	3	1	1	1	0	1	1	33	0	1	2	19	20	1	1	1	0	0	1	0	0	0	1	0
598	1	1992	3	2	3	3	0	3	4	1	0	4	1	1	1	3	1	2	4	2	4	3	3	5	4	3	1	2	3	1	1	2	27	1	0	1	16	20	1	1	0	1	0	0	1	0	0	1	1
600	1	1988	3	2	1	3	1	4	6	1	1	4	2	1	0	2	1	2	1	1	3	3	5	4	4	3	2	2	1	0	0	1	31	1	0	2	19	20	1	1	1	0	0	0	0	0	0	1	0
603	1	1955	5	2	2	3	0	3	1	0	0	2	2	1	0	2	3	1	2	2	3	4	4	4	4	3	1	2	2	0	1	2	64	1	0	2	16	7.5	1	1	0	1	0	0	1	0	0	1	0
604	1	1992	3	2	2	3	0	3	3	0	1	4	2	1	1	4	2	1	4	1	5	4	4	5	5	3	1	1	3	0	0	1	27	1	0	2	16	20	1	1	1	0	0	0	0	0	0	1	0
606	1	1981	4	2	1	1	0	3	4	0	1	4	3	1	1	3	1	2	5	1	5	4	5	5	5	3	1	1	1	0	1	1	38	0	1	2	16	20	1	1	1	0	0	1	0	0	0	1	0
611	1	1987	3	2	3	2	1	3	5	1	1	4	1	1	1	2	1	2	4	3	4	4	5	5	5	3	2	2	2	0	1	1	32	0	1	1	16	20	0	1	1	0	0	1	0	0	1	0	1
612	1	1965	5	2	2	3	0	4	3	0	1	4	2	1	1	2	1	2	3	1	3	4	5	5	4	3	1	2	2	1	1	2	54	1	0	2	19	20	1	1	0	1	0	0	1	0	0	1	0
615	1	1997	2	2	2	2	0	3	3	0	0	2	1	1	0	2	1	3	2	1	3	3	2	5	3	3	1	2	1	0	1	3	22	0	1	2	16	7.5	1	0	0	0	1	0	0	1	0	1	0
617	1	1993	3	2	1	1	0	4	5	1	1	5	3	1	1	2	1	2	3	1	4	2	4	5	4	3	1	2	1	0	1	3	26	0	1	2	19	50	1	1	0	0	1	0	0	1	0	1	0
619	1	1983	4	2	3	3	0	3	3	0	1	4	3	0	0	2	1	2	4	1	3	4	3	3	4	3	2	2	1	0	0	3	36	1	0	1	16	20	1	1	0	0	1	0	0	0	0	1	1
621	1	1988	3	2	2	2	0	3	3	0	1	4	2	1	1	3	1	1	4	1	5	2	5	5	5	3	1	1	4	0	0	2	31	0	1	2	16	20	1	1	0	1	0	0	0	0	0	1	0
623	1	1985	3	2	2	2	1	3	4	0	1	4	2	1	1	3	1	1	5	1	5	4	5	5	4	3	1	2	1	0	1	1	34	0	1	2	16	20	1	1	1	0	0	1	0	0	0	1	0
626	1	1989	3	2	2	2	1	2	3	0	1	4	2	1	0	2	1	1	4	2	5	3	4	5	4	1	1	1	3	0	0	3	30	0	1	2	14	20	1	1	0	0	1	0	0	0	0	1	0
627	1	1984	4	2	3	3	0	3	4	1	1	4	3	0	0	2	1	2	4	1	3	3	4	4	4	3	2	2	1	0	0	2	35	1	0	1	16	20	1	0	0	1	0	0	0	0	0	1	1
629	1	1969	5	2	3	3	0	2	3	0	1	4	3	1	0	1	2	1	4	2	4	3	3	4	4	3	1	2	1	0	1	3	50	1	0	1	14	20	1	1	0	0	1	0	0	1	0	1	1
630	1	1990	3	2	3	1	0	3	3	0	1	4	2	1	1	4	1	1	5	1	5	4	5	5	4	3	1	1	4	0	1	2	29	0	1	1	16	20	1	1	0	1	0	0	1	0	0	1	1
631	1	1994	3	2	1	1	0	3	3	0	1	5	2	1	1	4	4	1	5	3	4	5	4	5	4	3	1	1	4	1	1	2	25	0	1	2	16	50	0	2	0	1	0	0	1	0	1	0	0
636	1	1988	3	2	3	2	1	3	3	0	1	4	1	1	1	3	3	2	4	1	5	3	4	5	4	3	1	2	1	0	0	2	31	0	1	1	16	20	1	1	0	1	0	0	0	0	0	1	1
637	1	1984	4	2	3	3	0	3	5	1	1	4	3	0	0	2	1	2	5	2	3	3	4	3	4	3	2	2	1	0	0	3	35	1	0	1	16	20	1	0	0	0	1	0	0	0	0	1	1
638	1	1988	3	2	3	2	1	4	3	0	1	5	3	1	1	2	1	2	4	2	5	4	4	5	4	3	1	2	1	0	0	3	31	0	1	1	19	50	1	1	0	0	1	0	0	0	0	1	1
639	1	1994	3	2	2	4	0	3	2	0	0	4	1	1	0	2	2	2	3	1	4	5	5	5	4	3	1	1	2	1	1	1	25	1	0	2	16	20	1	1	1	0	0	1	0	0	0	1	0
640	1	1992	3	2	2	2	1	3	3	0	1	5	3	1	1	3	1	2	4	2	5	4	5	5	4	3	1	1	1	0	0	1	27	0	1	2	16	50	1	1	1	0	0	0	0	0	0	1	0
641	1	1990	3	2	2	2	0	3	3	0	1	2	1	1	1	2	1	1	5	1	5	2	5	5	5	1	1	3	1	0	1	1	29	0	1	2	16	7.5	1	0	1	0	0	1	0	0	0	1	0
642	1	1980	4	2	3	3	1	3	3	0	1	4	2	1	1	2	2	2	3	2	4	4	5	5	4	3	1	2	1	0	0	1	39	1	0	1	16	20	1	1	1	0	0	0	0	0	0	1	1
645	1	1982	4	2	3	3	0	3	3	0	1	4	2	0	0	2	1	2	5	2	4	4	3	4	4	3	2	2	1	0	1	2	37	1	0	1	16	20	1	0	0	1	0	0	1	0	0	1	1
647	1	1982	4	2	2	2	0	3	3	0	1	4	2	1	1	2	1	1	3	1	5	3	4	5	5	3	1	1	2	0	0	2	37	0	1	2	16	20	1	1	0	1	0	0	0	0	0	1	0
648	1	1994	3	2	3	2	0	2	4	1	1	4	2	1	1	2	3	1	4	2	4	4	4	5	3	3	1	2	4	1	0	2	25	0	1	1	14	20	1	2	0	1	0	0	0	0	0	1	1
649	1	1985	3	2	2	2	0	3	5	1	1	4	2	1	1	2	2	1	4	2	4	3	4	5	3	3	2	2	1	0	1	3	34	0	1	2	16	20	1	1	0	0	1	0	0	1	0	1	0
650	1	1984	4	2	2	2	0	3	3	0	1	3	2	1	0	2	2	1	5	2	5	4	4	5	4	3	2	2	4	1	1	3	35	0	1	2	16	10	1	1	0	0	1	0	0	1	0	1	0
653	1	1980	4	2	3	3	1	3	3	0	1	4	1	0	0	2	1	1	2	2	3	4	2	4	3	1	2	3	1	0	0	2	39	1	0	1	16	20	1	1	0	1	0	0	0	0	0	1	1
656	1	1989	3	2	2	2	1	4	5	1	1	5	2	1	0	2	2	1	3	2	3	4	3	5	4	3	2	2	1	0	1	2	30	0	1	2	19	50	1	1	0	1	0	0	1	0	0	1	0
657	1	1981	4	2	3	3	0	3	3	0	1	3	3	0	0	2	1	2	3	2	4	3	4	5	5	3	2	2	1	0	0	1	38	1	0	1	16	10	1	1	1	0	0	0	0	0	0	1	1
658	1	1988	3	2	3	2	0	3	3	0	1	3	2	1	1	2	2	1	4	2	4	3	2	3	4	3	2	2	4	1	0	2	31	0	1	1	16	10	1	2	0	1	0	0	0	0	0	1	1
660	1	1989	3	2	2	2	1	4	4	1	1	5	2	1	0	2	2	1	3	1	3	2	4	5	4	3	2	2	4	0	0	3	30	0	1	2	19	50	1	1	0	0	1	0	0	0	0	1	0
661	1	1989	3	2	2	2	1	4	4	1	1	5	2	1	0	2	2	1	3	1	3	2	4	5	4	3	2	2	4	0	0	3	30	0	1	2	19	50	1	1	0	0	1	0	0	0	0	1	0
662	1	1990	3	2	2	2	0	4	4	1	1	5	3	1	1	2	1	2	3	2	4	5	3	4	4	1	1	3	4	1	1	3	29	0	1	2	19	50	1	1	0	0	1	0	0	1	0	1	0
664	1	1984	4	2	3	2	0	3	3	0	1	4	3	1	1	3	1	2	4	1	5	4	5	5	5	3	1	2	1	0	0	3	35	0	1	1	16	20	1	1	0	0	1	0	0	0	0	1	1
665	1	1987	3	2	2	2	0	3	5	1	1	4	2	1	1	3	2	1	4	1	4	3	3	5	4	3	1	2	1	0	0	3	32	0	1	2	16	20	1	1	0	0	1	0	0	0	0	1	0
668	1	1977	4	2	2	3	1	3	3	0	1	4	2	1	1	2	1	1	5	1	5	1	5	5	4	3	1	2	2	0	1	3	42	1	0	2	16	20	1	1	0	0	1	0	0	1	0	1	0
670	1	1992	3	2	3	2	1	4	1	0	0	3	2	1	1	1	1	2	4	1	4	3	5	5	4	3	1	1	1	0	0	1	27	0	1	1	19	10	1	1	1	0	0	0	0	0	0	1	1
674	1	1993	3	2	3	3	1	3	3	0	1	3	2	1	0	3	3	2	4	2	4	3	3	5	4	3	2	2	1	0	0	1	26	1	0	1	16	10	1	1	1	0	0	0	0	0	0	1	1
677	1	1988	3	2	3	3	1	4	3	0	1	3	2	1	1	3	2	1	4	2	3	2	2	4	4	3	2	1	4	1	1	1	31	1	0	1	19	10	1	1	1	0	0	1	0	0	0	1	1
679	1	1966	5	2	2	2	0	3	3	0	1	4	1	1	0	2	1	2	4	2	5	3	5	5	5	3	1	2	1	1	0	1	53	0	1	2	16	20	1	1	1	0	0	0	0	0	0	1	0
[truncated: 1 more columns]
